# Supplementary material for: Kujiol A Inhibits Interferon-γ and Interleukin-2 Expression and the NFATc2 Interaction with Their Promoters in T Cells
Source: Molecules. 2026 May 11;31(10):1613. doi: 10.3390/molecules31101613 (PMC13210300; doi:10.3390/molecules31101613)
Supplement: Supplementary file 1 [file molecules-31-01613-s001.zip]

Archive with 1 entries (1 files):
- molecules-4211874-supplementary.pdf
